# Supplementary material for: Heterogeneous viromes in the salivary glands, ovaries, and midguts suggested differential viral transmission advantages of six tick genera
Source: mSphere. 2025 Oct 30;10(11):e00540-25. doi: 10.1128/msphere.00540-25 (PMC12645931; doi:10.1128/msphere.00540-25)
Supplement: Supplemental tables — Tables S1–S5. [file msphere.00540-25-s0001.xlsx]

## Sheet: Table S1
Table S1. Basic information of each pool for sequencing in this study
Number of ticks/pool	Pools	Tissue	No. of:			Viral TPM	Shannon Index
	Pools		Clean reads (paired-end)	Viral reads	Viral contigs
Rhipicephalus sanguineus
Hainan (n=35)
15	HN1RsM	Midgut	68423022	7649	11	23.6193	1.48099
	HN1RsO	Ovary	66343520	5967	23	39.3127	1.8443
	HN1RsS	Salivary gland	68725094	62555	25	546.956	0.163356
20	HN2RsM	Midgut	67745636	6605	11	45.1725	0.148549
	HN2RsO	Ovary	75914070	72637	31	150.002	0.642273
	HN2RsS	Salivary gland	70725270	10113	45	38.0121	1.85955
Rhipicephalus turanicus
Xinjiang (n=60)
15	XJ1RtM	Midgut	69400888	6025	31	25.2185	2.0956
	XJ1RtO	Ovary	68889640	11378	36	54.3726	1.7802
	XJ1RtS	Salivary gland	71616508	13840	68	74.8159	2.24034
15	XJ2RtM	Midgut	71852052	6905	54	78.8341	1.91453
	XJ2RtO	Ovary	72686286	53151	50	370.838	1.08683
	XJ2RtS	Salivary gland	72943618	15967	40	45.4324	1.20668
15	XJ3RtM	Midgut	57098178	4551	39	23.7101	2.31811
	XJ3RtO	Ovary	66325390	49520	47	283.194	1.77792
	XJ3RtS	Salivary gland	66181584	18932	27	90.3001	2.12106
15	XJ4RtM	Midgut	67718362	9694	18	25.4169	1.47014
	XJ4RtO	Ovary	66261014	42265	33	320.391	0.907958
	XJ4RtS	Salivary gland	33272800	20100	24	411.851	2.18179
Rhipicephalus (Boophilus) microplus
Hubei (n=30)
30	HB1RmM	Midgut	46833904	42	21	9.67006	0.811278
	HB1RmO	Ovary	50479804	14614	62	95.1748	1.99035
	HB1RmS	Salivary gland	49532328	2757	65	75.8804	1.38904
Hainan (n=120)
15	HN1RmM	Midgut	66910174	1184	14	7.96942	1.48548
	HN1RmO	Ovary	69231668	20677	46	171.036	1.16659
	HN1RmS	Salivary gland	83138560	6349	16	20.9389	1.12419
30	HN2RmM	Midgut	41063716	5508	25	147.87	1.57609
	HN2RmO	Ovary	50810692	22989	55	301.474	1.68854
	HN2RmS	Salivary gland	51771812	6322	27	29.986	1.91602
30	HN3RmM	Midgut	70729012	1675	45	21.1274	2.11731
	HN3RmO	Ovary	74031826	7520	59	429.458	1.86545
	HN3RmS	Salivary gland	67846500	10041	49	89.4094	1.45009
30	HN4RmM	Midgut	64609578	11565	4	30.3727	1.64625
	HN4RmO	Ovary	65770434	52604	46	732.697	0.2834
	HN4RmS	Salivary gland	70844884	5217	11	10.4709	1.29574
15	HN5RmM	Midgut	54199774	2131	36	24.0816	1.40976
	HN5RmO	Ovary	45343556	10403	39	191.992	1.22405
	HN5RmS	Salivary gland	55705758	7319	26	21.1193	0.886541
Ixodes persulcatus
Inner Mongolia (n=193)
44	NM1IpM	Midgut	76310622	12827	32	15.4434	1.19916
	NM1IpO	Ovary	76124614	19459	75	57.9937	1.88059
	NM1IpS	Salivary gland	74066028	396671	35	772.768	1.71025
46	NM2IpM	Midgut	83633522	4474	29	14.785	1.93577
	NM2IpO	Ovary	82753502	9532	56	66.7491	1.60564
	NM2IpS	Salivary gland	57993226	4080	105	65.1816	1.48941
103	NM3IpM	Midgut	32201240	872	12	27.6365	2.46324
	NM3IpO	Ovary	75977162	39172	45	83.7963	1.59047
	NM3IpS	Salivary gland	79993910	21171	34	80.8236	0.797327
Haemaphysalis longicornis
Hubei (n=150)
30	HB1HlM	Midgut	32917548	692	26	31.8017	0.811278
	HB1HlO	Ovary	44843060	531	22	6.01063	1.42561
	HB1HlS	Salivary gland	62140810	7817	23	43.983	0.413817
30	HB2HlM	Midgut	36682772	526	18	28.0773	0.932112
	HB2HlO	Ovary	54880738	1024	32	11.8269	0.341174
	HB2HlS	Salivary gland	55206138	2857	24	55.0149	0
60	HB3HlM	Midgut	48259264	963	24	5.53627	0.977418
	HB3HlO	Ovary	50745264	2768	20	3.68393	0.918296
	HB3HlS	Salivary gland	31927762	789	24	10.099	0
Dermacentor silvarum
Inner Mongolia (n=99)
20	NM1DsM	Midgut	66992216	1976	8	10.1107	0.991264
	NM1DsO	Ovary	74415346	15346	29	64.3068	1.06065
	NM1DsS	Salivary gland	75570840	2640	16	10.0865	1.8092
29	NM2DsM	Midgut	64453556	298	18	9.35514	1.52623
	NM2DsO	Ovary	87168304	9544	30	37.2228	1.31201
	NM2DsS	Salivary gland	57229090	1425	17	9.67245	1.45727
50	NM3DsM	Midgut	87474766	856	16	7.46646	1.53948
	NM3DsO	Ovary	65821378	10678	32	44.2404	1.37747
	NM3DsS	Salivary gland	78677352	373	6	2.521	0.811278
Hyalomma sppa
Xinjiang (n=9)
9	XJ1HaHeM	Midgut	102621978	1644	114	27.6539	0.961706
	XJ1HaHeO	Ovary	100272000	70987	47	90.8683	0.987693
	XJ1HaHeS	Salivary gland	105506658	2933	42	20.1706	1.66681
Hyalomma anatolicum
Xinjiang (n=38)
12	XJ2HanM	Midgut	142808424	1304911	220	3222	0.0515351
	XJ2HanO	Ovary	160261024	360744	122	199.858	1.31432
	XJ2HanS	Salivary gland	83218730	87534	120	72.4415	1.03125
17	XJ3HanM	Midgut	99949590	4583	24	10.1992	1.54719
	XJ3HanO	Ovary	96133882	433854	35	1514.72	0.200949
	XJ3HanS	Salivary gland	109498510	26733	21	21.115	1.53257
a The pools were mixed with Hyalomma asiaticum and Hyalomma excavatum according to the sequence comparison of CoI gene.

## Sheet: Table S2 
Table S2. The virus genome assembled based on the results of BLASTX analysis the in this study
Order	Family	Viral name	Virus abbreviation	Genome length	Novel virus species	Blastx tophit					From tick species
						Viral name	Identity	Length	Protein Accession no.	Genome Accession no.	From tick species
Amarillovirales	Flavivirida-like	Bole tick virus 4	BLTV4	16195		Bole tick virus 4 strain BLP-1	0.9524	16248 bp	YP_009179221.1	NC_028371.1	Hyalomma anatolicum
Amarillovirales	Flavivirida-like	Bole tick virus 4	BLTV4	16256		Bole tick virus 4 strain BLP-1	0.9518	16248 bp	YP_009179221.1	NC_028371.1	Hyalomma anatolicum
Amarillovirales	Flavivirida-like	Bole tick virus 4	BLTV4	16165		Bole tick virus 4 strain BLP-1	0.9524	16248 bp	YP_009179221.1	NC_028371.1	Hyalomma anatolicum
Amarillovirales	Flavivirida-like	Bole tick virus 4	BLTV4	16225		Bole tick virus 4 strain BLP-1	0.9526	16248 bp	YP_009179221.1	NC_028371.1	Hyalomma anatolicum
Amarillovirales	Flavivirida-like	Bole tick virus 4	BLTV4	16155		Bole tick virus 4 isolate TIGMIC_1	0.9878	16113 bp	WAK72327.1	ON811701.1	Rhipicephalus turanicus
Amarillovirales	Flavivirida-like	Bole tick virus 4	BLTV4	16158		Bole tick virus 4 isolate TIGMIC_1	0.9878	16113 bp	WAK72327.1	ON811701.1	Rhipicephalus turanicus
Amarillovirales	Flavivirida-like	Bole tick virus 4	BLTV4	16179		Bole tick virus 4 isolate TIGMIC_1	0.988	16113 bp	WAK72327.1	ON811701.1	Rhipicephalus turanicus
Amarillovirales	Flavivirida-like	Bole tick virus 4	BLTV4	16164		Bole tick virus 4 isolate TIGMIC_1	0.9884	16113 bp	WAK72327.1	ON811701.1	Rhipicephalus turanicus
Amarillovirales	Flavivirida-like	Bole tick virus 4	BLTV4	16184		Bole tick virus 4 isolate TIGMIC_1	0.9882	16113 bp	WAK72327.1	ON811701.1	Rhipicephalus turanicus
Amarillovirales	Flavivirida-like	Bole tick virus 4	BLTV4	16178		Bole tick virus 4 isolate TIGMIC_1	0.9882	16113 bp	WAK72327.1	ON811701.1	Rhipicephalus turanicus
Amarillovirales	Flavivirida-like	Bole tick virus 4	BLTV4	16484		Bole tick virus 4 strain NE-ShL2	0.9819	16281 bp	UXX18964.1	ON408075.1	Dermacentor silvarum
Amarillovirales	Flavivirida-like	Bole tick virus 4	BLTV4	16352		Bole tick virus 4 strain NE-ShL2	0.9823	16281 bp	UXX18964.1	ON408075.1	Dermacentor silvarum
Amarillovirales	Flavivirida-like	Bole tick virus 4	BLTV4	3298		Bole tick virus 4 isolate TIGMIC_1	0.9936	16113 bp	WAK72327.1	ON811701.1	Rhipicephalus sanguineus
Amarillovirales	Flavivirida-like	Xinjiang tick virus 1	XJTV1	S1=3038;S2=2660;S3=2636;S4=2743		Xinjiang tick virus 1 isolate XJO381flavi	99.89%;99.75%;99.73%;99.20%	3014 bp;2592 bp;2474 bp;2504 bp	QYW06817.1;QYW06816.1;QYW06820.1;QYW06819.1	MZ244283.1;MZ244282.1;MZ244285.1;MZ244284.1	Rhipicephalus turanicus
Amarillovirales	Flavivirida-like	Zhangjiakou Flavi tick virus 1	ZJKFTV1	17161		Zhangjiakou Flavi tick virus 1 isolate TIGMIC 37	0.9988	17254 bp	UYL95317.1	ON746389.1	Rhipicephalus (Boophilus) microplus
Amarillovirales	Flaviviridae	Tick-borne encephalitis virus	TBEV	11072		Tick-borne encephalitis virus strain Zabaikalye 30-00	0.9938	10245 bp	AGI19265.2	KC422667.2	Ixodes persulcatus
Amarillovirales	Flaviviridae	Tick-borne encephalitis virus	TBEV	11065		Tick-borne encephalitis virus strain Zabaikalye 30-00	0.9976	10245 bp	AGI19265.2	KC422667.2	Ixodes persulcatus
Bunyavirales	Nairoviridae	Beiji nairovirus	BJNV	14814;2814		Beiji nariovirus strain NE-TH3	99.63%;100.00%	14836 bp;3710 bp	UXX19121.1;UXX19171.1	ON408098.1;ON408099.1	Ixodes persulcatus
Bunyavirales	Nairoviridae	Beiji nairovirus	BJNV	14810;2686		Beiji nariovirus strain NE-TH3	99.71%;99.09%	14836 bp;3710 bp	UXX19121.1;UXX19171.1	ON408098.1;ON408099.1	Ixodes persulcatus
Bunyavirales	Nairoviridae	Beiji nairovirus	BJNV	14825;2693		Beiji nariovirus strain NE-TH3	99.52%;99.64%	14836 bp;3710 bp	UXX19121.1;UXX19171.1	ON408098.1;ON408099.1	Ixodes persulcatus
Bunyavirales	Nairoviridae	Beiji nairovirus	BJNV	14812;2602		Beiji nariovirus strain NE-TH3	99.81%;99.09%	14836 bp;3710 bp	UXX19121.1;UXX19171.1	ON408098.1;ON408099.1	Ixodes persulcatus
Bunyavirales	Phenuiviridae	Dabieshan tick virus	DbsTV	6512;1751		Dabieshan tick virus strain D3	99.63%;100.00%	6549 bp;1789 bp	YP_010839756.1;YP_010839757.1	NC_078095.1;NC_078096.1	Haemaphysalis longicornis
Bunyavirales	Phenuiviridae	Balambala tick virus	BaTV	6462;1735		Balambala tick virus strain Balambala/truncatum/2018	97.81%;93.91%	6477 bp;1711 bp	QSR83609.1;QSR83615.1	MW561966.1;MW561972.1	Hyalomma sppa
Bunyavirales	Phenuiviridae	Balambala tick virus	BaTV	6470;1753		Balambala tick virus strain Balambala/truncatum/2018	97.81%;94.2%	6477 bp;1711 bp	QSR83609.1;QSR83615.1	MW561966.1;MW561972.1	Hyalomma anatolicum
Bunyavirales	Phenuiviridae	Balambala tick virus	BaTV	6476;1630		Balambala tick virus strain Balambala/truncatum/2018	99%;94.2%	6477 bp;1711 bp	QSR83609.1;QSR83615.1	MW561966.1;MW561972.1	Hyalomma anatolicum
Bunyavirales	Phenuiviridae	Balambala tick virus	BaTV	6474;1739		Balambala tick virus strain Balambala/truncatum/2018	99%;94.2%	6477 bp;1711 bp	QSR83609.1;QSR83615.1	MW561966.1;MW561972.1	Hyalomma anatolicum
Bunyavirales	Phenuiviridae	Bole Tick Virus 1	BLTV1	6463;1588		Bole Tick Virus 1 strain BL075	99.63%;99.04%	6483 bp;1659 bp	AJG39234.1;AJG39301.1	KM817664.1;KM817731.1	Hyalomma sppa
Bunyavirales	Phenuiviridae	Brown dog tick phlebovirus 1	BDTPV1	6527;1146		Brown dog tick phlebovirus 1 strain GD-2020	L=99.72%; S=98.39%	6614 bp;1422 bp	UZU83889.1;UZU83890.1	OM240632.1;OM240633.1	Rhipicephalus sanguineus
Bunyavirales	Phenuiviridae	Brown dog tick phlebovirus 1	BDTPV1	6541;1353		Brown dog tick phlebovirus 1 strain GD-2020	99.68%;98.86%	6614 bp;1422 bp	UZU83889.1;UZU83890.1	OM240632.1;OM240633.1	Rhipicephalus sanguineus
Bunyavirales	Phenuiviridae	Brown dog tick phlebovirus 1	BDTPV1	6531;1389		Brown dog tick phlebovirus 1 strain GD-2020	99.63%；98.86%	6614 bp;1422 bp	UZU83889.1;UZU83890.1	OM240632.1;OM240633.1	Rhipicephalus sanguineus
Bunyavirales	Phenuiviridae	Brown dog tick phlebovirus 1	BDTPV1	6531;1409		Brown dog tick phlebovirus 1 strain GD-2020	99.72%;98.58%	6614 bp;1422 bp	UZU83889.1;UZU83890.1	OM240632.1;OM240633.1	Rhipicephalus sanguineus
Bunyavirales	Phenuiviridae	Brown dog tick phlebovirus 1	BDTPV1	6334;1352		Brown dog tick phlebovirus 1 strain GD-2020	99.67%;98.66%	6614 bp;1422 bp	UZU83889.1;UZU83890.1	OM240632.1;OM240633.1	Rhipicephalus sanguineus
Bunyavirales	Phenuiviridae	Brown dog tick phlebovirus 1	BDTPV1	6539;1371		Brown dog tick phlebovirus 1 strain GD-2020	97.18%;93.97%	6614 bp;1422 bp	UZU83889.1;UZU83890.1	OM240632.1;OM240633.1	Rhipicephalus turanicus
Bunyavirales	Phenuiviridae	Brown dog tick phlebovirus 1	BDTPV1	1039;1375		Brown dog tick phlebovirus 1 strain GD-2020	100.00% ;93.68%	6614 bp;1422 bp	UZU83889.1;UZU83890.1	OM240632.1;OM240633.1	Rhipicephalus turanicus
Bunyavirales	Phenuiviridae	Brown dog tick phlebovirus 1	BDTPV1	6537;1405		Brown dog tick phlebovirus 1 strain GD-2020	97.50% ;93.97%	6614 bp;1422 bp	UZU83889.1;UZU83890.1	OM240632.1;OM240633.1	Rhipicephalus turanicus
Bunyavirales	Phenuiviridae	Brown dog tick phlebovirus 1	BDTPV1	6539;1399		Brown dog tick phlebovirus 1 strain GD-2020	97.32%;93.68%	6614 bp;1422 bp	UZU83889.1;UZU83890.1	OM240632.1;OM240633.1	Rhipicephalus turanicus
Bunyavirales	Phenuiviridae	Brown dog tick phlebovirus 1	BDTPV1	6538;1387		Brown dog tick phlebovirus 1 strain GD-2020	97.23%;93.97%	6614 bp;1422 bp	UZU83889.1;UZU83890.1	OM240632.1;OM240633.1	Rhipicephalus turanicus
Bunyavirales	Phenuiviridae	Brown dog tick phlebovirus 2	BDTPV2	6485;1950		Brown dog tick phlebovirus 2 strain GD-JY01	99.81%;99.31%	6533 bp;2092 bp	WCB86502.1;WCB86504.1	OM326751.1;OM326753.1	Rhipicephalus sanguineus
Bunyavirales	Phenuiviridae	Brown dog tick phlebovirus 2	BDTPV2	6485;1966		Brown dog tick phlebovirus 2 strain GD-JY01	99.81%; 99.31%	6533 bp;2092 bp	WCB86502.1;WCB86504.1	OM326751.1;OM326753.1	Rhipicephalus sanguineus
Bunyavirales	Phenuiviridae	Brown dog tick phlebovirus 2	BDTPV2	6490;1970		Brown dog tick phlebovirus 2 strain GD-JY01	99.81%;99.31%	6533 bp;2092 bp	WCB86502.1;WCB86504.1	OM326751.1;OM326753.1	Rhipicephalus sanguineus
Bunyavirales	Phenuiviridae	Brown dog tick phlebovirus 2	BDTPV2	6491;1978		Brown dog tick phlebovirus 2 strain GD-JY01	99.81%;99.31%	6533 bp;2092 bp	WCB86502.1;WCB86504.1	OM326751.1;OM326753.1	Rhipicephalus sanguineus
Bunyavirales	Phenuiviridae	Brown dog tick phlebovirus 2	BDTPV2	6498;1981		Brown dog tick phlebovirus 2 strain GD-JY01	99.86%;99.31%	6533 bp;2092 bp	WCB86502.1;WCB86504.1	OM326751.1;OM326753.1	Rhipicephalus sanguineus
Bunyavirales	Phenuiviridae	Brown dog tick phlebovirus 2	BDTPV2	6493;1978		Brown dog tick phlebovirus 2 strain GD-JY01	99.86%;99.31%	6533 bp;2092 bp	WCB86502.1;WCB86504.1	OM326751.1;OM326753.1	Rhipicephalus sanguineus
Bunyavirales	Phenuiviridae	Brown dog tick phlebovirus 2	BDTPV2	6492;1969		Brown dog tick phlebovirus 2 strain GD-JY01	99.86%;99.31%	6533 bp;2092 bp	WCB86502.1;WCB86504.1	OM326751.1;OM326753.1	Rhipicephalus turanicus
Bunyavirales	Phenuiviridae	Lihan tick virus	LHTV	6494;1879		Lihan tick virus strain LTV/MCYTH3	99.81%;100.00%	6466 bp;1679 bp	UGM45821.1;UGM45822.1	MZ965016.1;MZ965017.1	Rhipicephalus (Boophilus) microplus
Bunyavirales	Phenuiviridae	Lihan tick virus	LHTV	6484;1763		Lihan tick virus strain GD-2020	99.40%;98.11%	6523 bp;1766 bp	UZU83891.1;UZU83892.1	OM240634.1;OM240635.1	Rhipicephalus (Boophilus) microplus
Bunyavirales	Phenuiviridae	Lihan tick virus	LHTV	6499;1980		Lihan tick virus isolate Thailand tick phlebovirus	99.77%;93.50%	6517 bp;1501 bp	QFR36185.1;QFR36186.1	MN095537.1;MN095538.1	Rhipicephalus (Boophilus) microplus
Bunyavirales	Phenuiviridae	Lihan tick virus	LHTV	6504;1802		Lihan tick virus strain GD-2020	99.35%;99.79%	6523 bp;1766 bp	UZU83891.1;UZU83892.1	OM240634.1;OM240635.1	Rhipicephalus (Boophilus) microplus
Bunyavirales	Phenuiviridae	Lihan tick virus	LHTV	6499;1737		Lihan tick virus strain GD-2020	99.26%;98.32%	6523 bp;1766 bp	UZU83891.1;UZU83892.1	OM240634.1;OM240635.1	Rhipicephalus (Boophilus) microplus
Bunyavirales	Phenuiviridae	Lihan tick virus	LHTV	6485;1762		Lihan tick virus strain GD-2020	99.35%;99.79%	6523 bp;1766 bp	UZU83891.1;UZU83892.1	OM240634.1;OM240635.1	Rhipicephalus (Boophilus) microplus
Bunyavirales	Phenuiviridae	Lihan tick virus	LHTV	6491;1961		Lihan tick virus strain GD-2020	99.16%;97.9%	6523 bp;1766 bp	UZU83891.1;UZU83892.1	OM240634.1;OM240635.1	Rhipicephalus (Boophilus) microplus
Bunyavirales	Phenuiviridae	Lihan tick virus	LHTV	6495;1755		Lihan tick virus strain GD-2020	99.58%;98.32%	6523 bp;1766 bp	UZU83891.1;UZU83892.1	OM240634.1;OM240635.1	Rhipicephalus (Boophilus) microplus
Bunyavirales	Phenuiviridae	Mukawa virus	MKWV	6421;3295;1887		Mukawa virus strain NE-TH3	99.14%; 98.67%;97.35%	6422 bp;3309 bp;1886 bp	UXX19129.1;UXX19155.1;UXX19180.1	ON408114.1;ON408115.1;ON408116.1	Ixodes persulcatus
Bunyavirales	Phenuiviridae	Mukawa virus	MKWV	6415;3306;1878		Mukawa virus strain NE-TH3	99.19%;98.48%;98.24%	6422 bp;3309 bp;1886 bp	UXX19129.1;UXX19155.1;UXX19180.1	ON408114.1;ON408115.1;ON408116.1	Ixodes persulcatus
Bunyavirales	Phenuiviridae	Mukawa virus	MKWV	6413;3303;1887		Mukawa virus strain NE-TH3	99.29%;98.86%;98.53%	6422 bp;3309 bp;1886 bp	UXX19129.1;UXX19155.1;UXX19180.1	ON408114.1;ON408115.1;ON408116.1	Ixodes persulcatus
Bunyavirales	Phenuiviridae	Mukawa virus	MKWV	6426;3291;1887		Mukawa virus strain NE-TH3	99.05%;98.38%;97.65%	6422 bp;3309 bp;1886 bp	UXX19129.1;UXX19155.1;UXX19180.1	ON408114.1;ON408115.1;ON408116.1	Ixodes persulcatus
Bunyavirales	Phenuiviridae	Onega tick phlebovirus	OTPV	886;1918		Onega tick phlebovirus strain NE-TH4	99.66% ;100.00%	6689 bp ;1923 bp	UXX19144.1;UXX19202.1	ON408152.1;ON408153.1	Ixodes persulcatus
Bunyavirales	Phenuiviridae	Sara tick phlebovirus	STPV	6707;2470		Sara tick phlebovirus strain NE-TH3	99.95%;100.00%	6714 bp;2486 bp	UXX19137.1;UXX19195.1	ON408138.1;ON408139.1	Ixodes persulcatus
Bunyavirales	Phenuiviridae	Sara tick phlebovirus	STPV	6707;2482		Sara tick phlebovirus strain NE-TH3	99.91%;100.00%	6714 bp;2486 bp	UXX19137.1;UXX19195.1	ON408138.1;ON408139.1	Ixodes persulcatus
Bunyavirales	Phenuiviridae	Sara tick phlebovirus	STPV	6705;2479		Sara tick phlebovirus strain NE-YC3	100.00%;99.10%	6714 bp;2486 bp	UXX19141.1;UXX19199.1	ON408146.1;ON408147.1	Ixodes persulcatus
Bunyavirales	Phenuiviridae	Sara tick phlebovirus	STPV	6687;2495		Sara tick phlebovirus strain NE-TH3	100.00%;100.00%	6714 bp;2486 bp	UXX19137.1;UXX19195.1	ON408138.1;ON408139.1	Ixodes persulcatus
Bunyavirales	Phenuiviridae	Sara tick phlebovirus	STPV	6693;2495		Sara tick phlebovirus strain NE-TH3	99.91%;99.55%	6714 bp;2486 bp	UXX19137.1;UXX19195.1	ON408138.1;ON408139.1	Ixodes persulcatus
Bunyavirales	Phenuiviridae	Phenuiviridae sp.	Phenuiviridae sp.	6623;1957		Phenuiviridae sp. isolate TIGMIC_17;Tacheng Tick Virus 2 strain Iasi22	99.86%;75.29%	6638 bp;2032 bp	WAK75736.1;QUJ18006.1	ON812261.1;MW561158.1	Dermacentor silvarum
Bunyavirales	Phenuiviridae	Phenuiviridae sp.	Phenuiviridae sp.	6624;1903		Phenuiviridae sp. isolate TIGMIC_14;Tacheng Tick Virus 2 strain Iasi22	99.13%;75.30%	6641 bp;2032 bp	WAK75733.1;QUJ18006.1	ON812258.1;MW561158.1	Dermacentor silvarum
Bunyavirales	Phenuiviridae	Phenuiviridae sp.	Phenuiviridae sp.	6623;1899		Phenuiviridae sp. isolate TIGMIC_17;Tacheng Tick Virus 2 strain Iasi22	99.68%;75.59%	6638 bp;2032 bp	WAK75736.1;QUJ18006.1	ON812261.1;MW561158.1	Dermacentor silvarum
Bunyavirales	Phenuiviridae	Phenuiviridae sp.	Phenuiviridae sp.	6624;1831		Phenuiviridae sp. isolate TIGMIC_13;Tacheng Tick Virus 2 strain Iasi22	99.64%;75.29%	6637 bp;2032 bp	WAK75731.1;QUJ18006.1	ON812256.1;MW561158.1	Dermacentor silvarum
Bunyavirales	Phenuiviridae	Tick phlebovirus	TPV	6500;1427		Tick phlebovirus isolate MG22	97.81%;98.60%	6539 bp;440 bp	ASM41892.1;ASM41896.1	KY979165.1;KY984485.1	Rhipicephalus turanicus
Bunyavirales	Phenuiviridae	Tick phlebovirus	TPV	6491;1400		Tick phlebovirus isolate MG22	97.86%;98.60%	6539 bp;440 bp	ASM41892.1;ASM41896.1	KY979165.1;KY984485.1	Rhipicephalus turanicus
Bunyavirales	Phenuiviridae	Tick phlebovirus	TPV	6479;1470		Tick phlebovirus isolate MG22	97.81%;97.90%	6539 bp;440 bp	ASM41892.1;ASM41896.1	KY979165.1;KY984485.1	Rhipicephalus turanicus
Bunyavirales	Phenuiviridae	Tick phlebovirus	TPV	6501;1468		Tick phlebovirus isolate MG22	97.86% ;97.26%	6539 bp;440 bp	ASM41892.1;ASM41896.1	KY979165.1;KY984485.1	Rhipicephalus turanicus
Bunyavirales	Phenuiviridae	Tick phlebovirus	TPV	6479;1426		Tick phlebovirus isolate MG22	97.67%;97.20%	6539 bp;440 bp	ASM41892.1;ASM41896.1	KY979165.1;KY984485.1	Rhipicephalus turanicus
Bunyavirales	Phenuiviridae	Tick phlebovirus	TPV	6469;1413		Tick phlebovirus isolate MG22	98.00%;97.90%	6539 bp;440 bp	ASM41892.1;ASM41896.1	KY979165.1;KY984485.1	Rhipicephalus turanicus
Bunyavirales	Unclassified	Haikou tick virus 1	HKTV1	9099;4336	yes	Fuhai tick bunyavirus isolate FH19-7	75.28%; 85.88%	3540 bp;2832 bp	UXL90889.1;UXL90890.1	OP313019.1;OP313020.1	Rhipicephalus (Boophilus) microplus
Bunyavirales	Unclassified	Haikou tick virus 1	HKTV1	9092;4329	yes	Fuhai tick bunyavirus isolate FH19-7	75.37%;85.88%	3540 bp;2832 bp	UXL90889.1;UXL90890.1	OP313019.1;OP313020.1	Rhipicephalus (Boophilus) microplus
Ghabrivirales	Totiviridae	Danzhou tick virus 1	DZTV1	1980	yes	Totiviridae sp. isolate TIGMIC_266	0.633	3894 bp	UUT42651.1	ON872651.1	Rhipicephalus sanguineus
Ghabrivirales	Totiviridae	Hezhong tick virus 1	HZTV1	2100	yes	Sichuan tick toti-like virus isolate Tick112/114toti-10	0.7893	2489 bp	USZ80667.1	ON456912.1	Ixodes persulcatus
Ghabrivirales	Totiviridae	Shufu tick virus 1	SFTV1	1233	yes	Totiviridae sp. isolate TIGMIC_8	0.799	7281 bp	WAK77298.1	ON812608.1	Hyalomma anatolicum
Ghabrivirales	Totiviridae	Totiviridae sp.	Totiviridae sp.	8761		Totiviridae sp. isolate TIGMIC_12	0.9935	8773 bp	WAK77307.1	ON812613.1	Rhipicephalus sanguineus
Ghabrivirales	Totiviridae	Totiviridae sp.	Totiviridae sp.	8868		Totiviridae sp. isolate TIGMIC_14	0.9978	8878 bp	WAK77311.1	ON812615.1	Rhipicephalus turanicus
Hepelivirales	Unclassified	Goukou tick virus 1	GKTV1	5221	yes	Hepeviridae sp. isolate GSC345hepelikeV	0.7165	5261 bp	QYW06824.1	MZ244288.1	Dermacentor silvarum
Hepelivirales	Unclassified	Hepelivirales sp.	Hepelivirales sp.	5390		Hepelivirales sp. strain HeV/SZWH1	0.9944	5421 bp	UGM45982.1	MW722060.1	Haemaphysalis longicornis
Hepelivirales	Unclassified	Hepelivirales sp.	Hepelivirales sp.	5390		Hepelivirales sp. strain HeV/SZYD9	0.9989	5396 bp	UGM45993.1	MW722071.1	Haemaphysalis longicornis
Hepelivirales	Unclassified	Hepelivirales sp.	Hepelivirales sp.	5390		Hepelivirales sp. strain HeV/SZYD9	0.9989	5396 bp	UGM45993.1	MW722071.1	Haemaphysalis longicornis
Hepelivirales	Unclassified	Hepelivirales sp.	Hepelivirales sp.	5390		Hepelivirales sp. strain HeV/SZWH1	0.9944	5421 bp	UGM45982.1	MW722060.1	Haemaphysalis longicornis
Hepelivirales	Unclassified	Hepelivirales sp.	Hepelivirales sp.	5390		Hepelivirales sp. strain HeV/SZYD9	0.9949	5396 bp	UGM45993.1	MW722071.1	Haemaphysalis longicornis
Hepelivirales	Unclassified	Taerqi tick virus 1	TEQTV1	5432	yes	Sichuan tick hepe-like virus isolate Tick112hepe-like-10	0.7263	5302 bp	USZ80668.1	ON456913.1	Ixodes persulcatus
Jingchuvirales	Chuviridae	Liman tick virus	LMTV	11186		Liman tick virus strain Rus/Hy_anatolicum/Astrakhan/mon1/2019	0.955	11220 bp	QPD01635.1	MN542376.1	Hyalomma anatolicum
Jingchuvirales	Chuviridae	Liman tick virus	LMTV	11173		Liman tick virus strain Rus/Hy_anatolicum/Astrakhan/mon1/2019	0.9564	11220 bp	QPD01635.1	MN542376.1	Hyalomma sppa
Jingchuvirales	Chuviridae	Liman tick virus	LMTV	11202		Liman tick virus strain Rus/Hy_anatolicum/Astrakhan/mon1/2019	0.9568	11220 bp	QPD01635.1	MN542376.1	Hyalomma anatolicum
Jingchuvirales	Chuviridae	Mivirus sp.	Mivirus sp.	11246		Mivirus sp. strain GD-2020	0.9972	11271 bp	UZU83885.1	OM240631.1	Rhipicephalus sanguineus
Jingchuvirales	Chuviridae	Hebei mivirus 1	HBMV1	11250		Hebei mivirus 1 isolate TIGMIC_6	1	11247 bp	WAS28105.1	OP628522.1	Rhipicephalus turanicus
Jingchuvirales	Chuviridae	Hebei mivirus 1	HBMV1	11247		Hebei mivirus 1 isolate TIGMIC_6	1	11247 bp	WAS28105.1	OP628522.1	Rhipicephalus turanicus
Jingchuvirales	Chuviridae	Hebei mivirus 1	HBMV1	11245		Hebei mivirus 1 isolate TIGMIC_6	0.9991	11247 bp	WAS28105.1	OP628522.1	Rhipicephalus turanicus
Jingchuvirales	Chuviridae	Hebei mivirus 1	HBMV1	11260		Hebei mivirus 1 isolate TIGMIC_6	1	11247 bp	WAS28105.1	OP628522.1	Rhipicephalus turanicus
Jingchuvirales	Chuviridae	Hebei mivirus 1	HBMV1	11272		Hebei mivirus 1 isolate TIGMIC_6	0.9991	11247 bp	WAS28105.1	OP628522.1	Rhipicephalus turanicus
Jingchuvirales	Chuviridae	Hebei mivirus 1	HBMV1	11218		Hebei mivirus 1 isolate TIGMIC_6	0.9995	11247 bp	WAS28105.1	OP628522.1	Rhipicephalus turanicus
Jingchuvirales	Chuviridae	Hebei mivirus 1	HBMV1	11246		Hebei mivirus 1 isolate TIGMIC_6	0.9991	11247 bp	WAS28105.1	OP628522.1	Rhipicephalus turanicus
Jingchuvirales	Chuviridae	Hebei mivirus 1	HBMV1	11249		Hebei mivirus 1 isolate TIGMIC_6	1	11247 bp	WAS28105.1	OP628522.1	Rhipicephalus turanicus
Jingchuvirales	Chuviridae	Hebei mivirus 1	HBMV1	11196		Hebei mivirus 1 isolate TIGMIC_6	1	11247 bp	WAS28105.1	OP628522.1	Rhipicephalus turanicus
Jingchuvirales	Chuviridae	Hebei mivirus 1	HBMV1	11272		Hebei mivirus 1 isolate TIGMIC_6	0.9995	11247 bp	WAS28105.1	OP628522.1	Rhipicephalus turanicus
Jingchuvirales	Chuviridae	Wuhan tick virus 2	WHTV2	11392		Wuhan tick virus 2 isolate TIGMIC_22	0.9968	11699 bp	WAS28316.1	OP628581.1	Rhipicephalus (Boophilus) microplus
Jingchuvirales	Chuviridae	Wuhan tick virus 2	WHTV2	11392		Wuhan tick virus 2 isolate TIGMIC_22	0.9959	11699 bp	WAS28316.1	OP628581.1	Rhipicephalus (Boophilus) microplus
Jingchuvirales	Chuviridae	Wuhan tick virus 2	WHTV2	11392		Wuhan tick virus 2 isolate TIGMIC_22	0.9963	11699 bp	WAS28316.1	OP628581.1	Rhipicephalus (Boophilus) microplus
Jingchuvirales	Chuviridae	Wuhan tick virus 2	WHTV2	11391		Wuhan tick virus 2 isolate TIGMIC_11	0.9982	11418 bp	WAS28275.1	OP628570.1	Rhipicephalus (Boophilus) microplus
Jingchuvirales	Chuviridae	Wuhan tick virus 2	WHTV2	11383		Wuhan tick virus 2 isolate TIGMIC_11	0.9977	11418 bp	WAS28275.1	OP628570.1	Rhipicephalus (Boophilus) microplus
Jingchuvirales	Chuviridae	Wuhan tick virus 2	WHTV2	11391		Wuhan tick virus 2 isolate GD-2020	0.9973	11396 bp	UZT51823.1	OM264150.1	Rhipicephalus (Boophilus) microplus
Jingchuvirales	Chuviridae	Wuhan tick virus 2	WHTV2	11392		Wuhan tick virus 2 isolate TIGMIC_22	0.9959	11699 bp	WAS28316.1	OP628581.1	Rhipicephalus (Boophilus) microplus
Jingchuvirales	Chuviridae	Wuhan tick virus 2	WHTV2	11376		Wuhan tick virus 2 isolate GD-2020	0.9977	11396 bp	UZT51823.1	OM264150.1	Rhipicephalus (Boophilus) microplus
Jingchuvirales	Chuviridae	Wuhan tick virus 2	WHTV2	11391		Wuhan tick virus 2 isolate GD-2020	0.9973	11396 bp	UZT51823.1	OM264150.1	Rhipicephalus (Boophilus) microplus
Jingchuvirales	Chuviridae	Wuhan tick virus 2	WHTV2	11387		Wuhan tick virus 2 isolate GD-2020	0.9973	11396 bp	UZT51823.1	OM264150.1	Rhipicephalus (Boophilus) microplus
Jingchuvirales	Chuviridae	Wuhan tick virus 2	WHTV2	11377		Wuhan tick virus 2 isolate GD-2020	0.9973	11396 bp	UZT51823.1	OM264150.1	Rhipicephalus (Boophilus) microplus
Jingchuvirales	Chuviridae	Wuhan tick virus 2	WHTV2	11392		Wuhan tick virus 2 isolate GD-2020	0.9973	11396 bp	UZT51823.1	OM264150.1	Rhipicephalus (Boophilus) microplus
Jingchuvirales	Chuviridae	Wuhan tick virus 2	WHTV2	11370		Wuhan tick virus 2 isolate GD-2020	0.9968	11396 bp	UZT51823.1	OM264150.1	Rhipicephalus (Boophilus) microplus
Jingchuvirales	Chuviridae	Wuhan tick virus 2	WHTV2	11380		Wuhan tick virus 2 isolate GD-2020	0.9977	11396 bp	UZT51823.1	OM264150.1	Rhipicephalus (Boophilus) microplus
Jingchuvirales	Chuviridae	Wuhan tick virus 2	WHTV2	11389		Wuhan tick virus 2 isolate TIGMIC_16	0.9977	11418 bp	WAS28299.1	OP628576.1	Rhipicephalus (Boophilus) microplus
Jingchuvirales	Chuviridae	Wuhan tick virus 2	WHTV2	11396		Wuhan tick virus 2 isolate TIGMIC_16	0.9909	11418 bp	WAS28299.1	OP628576.1	Rhipicephalus (Boophilus) microplus
Jingchuvirales	Chuviridae	Nuomin virus	NMV	10861		Nuomin virus strain SL4	0.9995	10899 bp	UXX19043.1	ON408179.1	Ixodes persulcatus
Jingchuvirales	Chuviridae	Nuomin virus	NMV	10861		Nuomin virus strain SL4	0.9991	10899 bp	UXX19043.1	ON408179.1	Ixodes persulcatus
Jingchuvirales	Chuviridae	Nuomin virus	NMV	10858		Nuomin virus strain SL4	0.9977	10899 bp	UXX19043.1	ON408179.1	Ixodes persulcatus
Mononegavirales	Rhabdoviridae	Rhabdoviridae sp.	Rhabdoviridae sp.	11338		Rhabdoviridae sp. isolate TIGMIC_26	0.9977	11541 bp	WAK77131.1	ON812552.1	Rhipicephalus (Boophilus) microplus
Mononegavirales	Rhabdoviridae	Rhabdoviridae sp.	Rhabdoviridae sp.	11539		Rhabdoviridae sp. isolate TIGMIC_26	0.9995	11541 bp	WAK77131.1	ON812552.1	Rhipicephalus (Boophilus) microplus
Mononegavirales	Rhabdoviridae	Rhabdoviridae sp.	Rhabdoviridae sp.	2350		Rhabdoviridae sp. isolate TIGMIC_7	1	10345 bp	WAK77186.1	ON812563.1	Ixodes persulcatus
Mononegavirales	Rhabdoviridae	Shule tick virus 1	SLTV1	11202	yes	Taishun Tick Virus strain Rus/Hy_scupense/Astrakhan/m/2018	0.7177	11097 bp	QPD01631.1	MN542372.1	Hyalomma sppa
Mononegavirales	Rhabdoviridae	Shule tick virus 1	SLTV1	11220	yes	Taishun Tick Virus strain Rus/Hy_scupense/Astrakhan/m/2018	0.7177	11097 bp	QPD01631.1	MN542372.1	Hyalomma anatolicum
Mononegavirales	Rhabdoviridae	Shule tick virus 1	SLTV1	11209	yes	Taishun Tick Virus strain Rus/Hy_scupense/Astrakhan/m/2018	0.7168	11097 bp	QPD01631.1	MN542372.1	Hyalomma anatolicum
Mononegavirales	Rhabdoviridae	Tahe rhabdovirus 2	THRV2	11470		Tahe rhabdovirus 2 strain NE-TH4	0.9986	11485 bp	UXX19014.1	ON408171.1	Ixodes persulcatus
Mononegavirales	Rhabdoviridae	Tahe rhabdovirus 2	THRV2	11469		Tahe rhabdovirus 2 strain NE-TH4	0.9968	11485 bp	UXX19014.1	ON408171.1	Ixodes persulcatus
Mononegavirales	Rhabdoviridae	Tahe rhabdovirus 2	THRV2	11414		Tahe rhabdovirus 2 strain NE-TH4	0.9982	11485 bp	UXX19014.1	ON408171.1	Ixodes persulcatus
Mononegavirales	Rhabdoviridae	Taishun Tick Virus	TSTV	11279		Taishun Tick Virus isolate YQ19-3	0.9946	10410 bp	UXL90887.1	OP313017.1	Hyalomma sppa
Mononegavirales	Rhabdoviridae	Wuhan Tick Virus 1	WHTV1	10275		Wuhan Tick Virus 1 strain X78-2	1	10306 bp	YP_009305117.1	NC_031304.1	Rhipicephalus (Boophilus) microplus
Mononegavirales	Rhabdoviridae	Wuhan Tick Virus 1	WHTV1	10174		Wuhan Tick Virus 1 isolate TIGMIC_13	0.9968	10273 bp	WAK76911.1	ON812497.1	Rhipicephalus (Boophilus) microplus
Mononegavirales	Rhabdoviridae	Wuhan Tick Virus 1	WHTV1	10279		Wuhan Tick Virus 1 isolate TIGMIC_13	0.9991	10273 bp	WAK76911.1	ON812497.1	Rhipicephalus (Boophilus) microplus
Mononegavirales	Rhabdoviridae	Wuhan Tick Virus 1	WHTV1	10213		Wuhan Tick Virus 1 isolate TIGMIC_13	0.9936	10273 bp	WAK76911.1	ON812497.1	Rhipicephalus (Boophilus) microplus
Mononegavirales	Rhabdoviridae	Wuhan Tick Virus 1	WHTV1	10255		Wuhan Tick Virus 1 isolate TIGMIC_13	0.9959	10273 bp	WAK76911.1	ON812497.1	Rhipicephalus (Boophilus) microplus
Mononegavirales	Rhabdoviridae	Wuhan Tick Virus 1	WHTV1	10268		Wuhan Tick Virus 1 isolate TIGMIC_13	0.9982	10273 bp	WAK76911.1	ON812497.1	Rhipicephalus (Boophilus) microplus
Mononegavirales	Rhabdoviridae	Wuhan Tick Virus 1	WHTV1	10270		Wuhan Tick Virus 1 isolate TIGMIC_13	0.9991	10273 bp	WAK76911.1	ON812497.1	Rhipicephalus (Boophilus) microplus
Mononegavirales	Rhabdoviridae	Wuhan Tick Virus 1	WHTV1	10279		Wuhan Tick Virus 1 isolate TIGMIC_13	0.9982	10273 bp	WAK76911.1	ON812497.1	Rhipicephalus (Boophilus) microplus
Mononegavirales	Rhabdoviridae	Wuhan Tick Virus 1	WHTV1	10272		Wuhan Tick Virus 1 isolate TIGMIC_13	0.9977	10273 bp	WAK76911.1	ON812497.1	Rhipicephalus (Boophilus) microplus
Mononegavirales	Rhabdoviridae	Zhangjiakou Rhabd tick virus 1	ZJKRTV1	10701		Zhangjiakou Rhabd tick virus 1 isolate TIGMIC 7	0.9977	10716 bp	UYL95609.1	ON746531.1	Dermacentor silvarum
Nodamuvirales	Nodaviridae	Dawu tick virus 1	DWTV1	1626	yes	Sanya nodavirus 1 isolate TSYSY259	0.3242	1585 bp	UHM27591.1	MZ209971.1	Haemaphysalis longicornis
Piccovirales	Parvoviridae	Boketu tick virus 1	BKTTV1	1866	yes	Lone star tick densovirus 1 isolate RTS55	0.5314	4436 bp	ASU47551.1	KX774632.1	Ixodes persulcatus
Reovirales	Sedoreoviridae	Guangdong tick orbivirus	GDTOV	S1=2740;S2=2767;S3=1449;S4=1776;S5=1684;S6=1671;S7=1180;S8=1154;S9=968;S10=680		Guangdong tick orbivirus strain GD-2020	97.45%;99.80%;96.67%;98.05%;97.48%;99.08%;97.08%;94.35%;94.06%	1693 bp;1493 bp;1941 bp;1714 bp;1748 bp;1686 bp;1193 bp;991 bp;728 bp	WAB54550.1;WAB54552.1;WAB54553.1;WAB54551.1;WAB54556.1;WAB54554.1;WAB54557.1;WAB54555.1;WAB54558.1	OM264151.1;OM264153.1;OM264154.1;OM264152.1;OM264157.1;OM264155.1;OM264158.1;OM264156.1;OM264159.1	Rhipicephalus (Boophilus) microplus
Reovirales	Sedoreoviridae	St Croix River virus	SCRV	S1=3209;S2=2589;S3=1972;S4=1867;S5=1621;S6=1621;S7=1505;S8=1226;S9=737;S10=638		St Croix river virus	88.09%;90.28%;70.51%;89.87%;93.40%;85.30%;80.49%;92.05%;86.52%;90.52%	4089 bp;2747 bp;2024 bp;2017 bp;1664 bp;1657 bp;1463 bp;1256 bp;764 bp;764 bp	YP_052942.1;YP_052943.1;YP_052944.1;YP_052945.1;YP_052946.1;YP_052947.1;YP_052948.1;YP_052949.1;YP_052950.1;YP_052951.1	NC_005997.1;NC_005998.1;NC_005999.1;NC_006000.1;NC_006001.1;NC_006002.1;NC_006003.1;NC_006004.1;NC_006005.1;NC_006006.1	Rhipicephalus (Boophilus) microplus
Sobelivirales	Unclassified	Aketao tick virus 1	AKTTV1	2630	yes	Norway luteo-like virus 2 isolate NOR/H3/Skanevik/2014	0.6902	2632 bp	ASY03255.1	MF141067.1	Rhipicephalus turanicus
Sobelivirales	Unclassified	Aketao tick virus 1	AKTTV1	2720	yes	Norway luteo-like virus 2 isolate NOR/H3/Skanevik/2014	0.6902	2632 bp	ASY03255.1	MF141067.1	Rhipicephalus turanicus
Sobelivirales	Unclassified	Aketao tick virus 2	AKTTV2	2962	yes	Lone star tick associated virus-1 isolate RTS-10	0.5269	3133 bp	AUX13123.1	MF962658.1	Rhipicephalus turanicus
Sobelivirales	Unclassified	Aketao tick virus 2	AKTTV2	2945	yes	Lone star tick associated virus-1 isolate RTS-10	0.5242	3133 bp	AUX13123.1	MF962658.1	Rhipicephalus turanicus
Sobelivirales	Unclassified	Aketao tick virus 2	AKTTV2	2937	yes	Lone star tick associated virus-1 isolate RTS-10	0.5269	3133 bp	AUX13123.1	MF962658.1	Rhipicephalus turanicus
Sobelivirales	Unclassified	Bachu tick virus 1	BCTV1	2632	yes	Xinjiang tick associated virus 1 strain ShL1	0.6894	2618 bp	UXX19093.1	ON408203.1	Rhipicephalus turanicus
Sobelivirales	Unclassified	Dawu tick virus 2	DWTV2	3323	yes	Lone star tick associated virus-1 isolate RTS-10	0.527	3133 bp	AUX13123.1	MF962658.1	Haemaphysalis longicornis
Sobelivirales	Unclassified	Hubei sobemo-like virus 15	HBS-LV15	3066		Hubei sobemo-like virus 15 strain tick96090	0.9965	3049 bp	YP_009330029.1	NC_032208.1	Haemaphysalis longicornis
Sobelivirales	Unclassified	Jilin luteo-like virus 2	JLL-LV2	2622		Jilin luteo-like virus 2 strain YC3	0.9979	2667 bp	UXX19098.1	ON408208.1	Ixodes persulcatus
Sobelivirales	Unclassified	Jilin luteo-like virus 2	JLL-LV2	2627		Jilin luteo-like virus 2 strain YC3	0.9979	2667 bp	UXX19098.1	ON408208.1	Ixodes persulcatus
Sobelivirales	Unclassified	Jilin luteo-like virus 2	JLL-LV2	2627		Jilin luteo-like virus 2 strain YC3	0.9979	2667 bp	UXX19098.1	ON408208.1	Ixodes persulcatus
Sobelivirales	Unclassified	Ixodes scapularis associated virus 1	ISAV1	2625		Ixodes scapularis associated virus 1 strain YC4	0.9979	2658 bp	UXX19090.1	ON408200.1	Ixodes persulcatus
Sobelivirales	Unclassified	Ixodes scapularis associated virus 1	ISAV1	2653		Ixodes scapularis associated virus 1 strain YC4	0.9979	2658 bp	UXX19090.1	ON408200.1	Ixodes persulcatus
Wolframvirales	Narnaviridae	Shache tick virus 1	SCTV1	2910	yes	Qingyang Narna tick virus 1 isolate TIGMIC 1	0.5927	2935 bp	UYL95388.1	ON746437.1	Hyalomma sppa
Unclassified	Unclassified	Cressdnaviricota sp.	Cressdnaviricota sp.	1879		Cressdnaviricota sp. isolate ctij406	0.9838	1879 bp	AYP28938.1	MK012520.1	Dermacentor silvarum
Unclassified	Unclassified	Cressdnaviricota sp.	Cressdnaviricota sp.	1879		Cressdnaviricota sp. isolate ctij406	0.9838	1879 bp	AYP28938.1	MK012520.1	Ixodes persulcatus
Unclassified	Unclassified	Ixodes scapularis associated virus 3	ISAV3	1476		Ixodes scapularis associated virus 3 strain SL3	0.9925	1523 bp	UXX19103.1	ON408213.1	Ixodes persulcatus
Unclassified	Unclassified	Xinjiang tick associated virus 2	XJTAV2	1444		Xinjiang tick associated virus 2 isolate 381unRc	0.9904	651 bp	QYW06898.1	MZ244342.1	Rhipicephalus turanicus
aThe pools were mixed with Hyalomma asiaticum and Hyalomma excavatum according to the sequence comparison of CoI gene.

## Sheet: Table S3
Table S3.Tissue distribution and abundance of tick tissue-specific viruses in different tick genera
Tick genera	Viral name	Midgut	Ovary	Salivary gland
Rhipicephalus (Boophilus)	Brown dog tick phlebovirus 1		0.289014
	Rhipicephalus associated phlebovirus 1		4.01941
	Bole Tick Virus 2		5.50594
	Curionopolis curiovirus		0.205293
	Diabrotica undecimpunctata virus 1	1.56208
	Haseki tick virus		1.37985
	Manly virus		32.9337
	Riboviria sp.		7.85502
Rhipicephalus	Xinjiang tick totivirus 2		0.190705
	Jeffords solemo-like virus		1.36576
	Mlepnos solemo-like virus	1.38708
	Bat luteovirus	0.684909
	Norway luteo-like virus 2			189.893
	Uumaja virus		0.205763
	Protichka virus	0.246563
	Rhipicephalus associated phlebovirus 1		1.13585
	Tick phlebovirus Anatolia 1		0.588437
	Hebei mivirus 1		0.587035
	Hebei mivirus 2		6.5279
	Diabrotica undecimpunctata virus 1		0.377237
	Hubei sobemo-like virus 15		0.590927
	Ixodes scapularis associated virus 1			4.73856
	Xinjiang tick associated virus 1	0.320698
	Xinjiang tick virus 1		224.708
Haemaphysalis	Lonestar tick totivirus			0.381359
	Totiviridae sp.			0.418683
	Alongshan virus		0.594492
	Mogiana tick virus		0.246664
	Severe fever with thrombocytopenia syndrome virus		0.27165
	Hebei mivirus 3			0.346859
	Changping Tick Virus 2		1.07038
	Henan tick virus		0.665906
	Liman tick virus		0.198538
Dermacentor	American dog tick rhabdovirus-2		13.8045
	Taishun Tick Virus		2.81148
	Heilongjiang Tick virus 1	0.181535
	Hubei toti-like virus 24		2.44899
	Manly virus		0.333761
Ixodes	Norway luteo-like virus 3			3.24016
	Nairoviridae sp.		0.187403
	Norway ixovirus		0.187385
	Pedaselga virus		0.279595
	Phlebovirus sp.		0.145588
	Leuven phlebovirus	0.593319
	Mivirus suffolkense		0.533687
	Hubei lepidoptera virus 2	0.110433
	Chimay betaricinrhavirus		0.85467
	Hart Park hapavirus			0.189408
	Merida merhavirus		0.42696
	Ohlsdorf ohlsrhavirus	0.0617488
	Domestica sigmavirus		0.0790353
	Hippoboscid sigmavirus		0.154262
	Pike fry sprivivirus	0.330217
	Benxi bat virus			0.199913
	Malpais Spring vesiculovirus		0.1407
	Maraba vesiculovirus		0.208405
	Radi vesiculovirus		0.710796
	Huangpi Tick Virus 3		0.429589
	Taishun Tick Virus	0.131731
	Taiyi bat virus			0.181367
	Bunyavirales sp.		0.385415
	Amblyomma virus GXTV108			3.84736
	Bulatov virus			0.597177
	Hubei toti-like virus 24		0.672981
	Ixodes scapularis associated virus 3			510.465
	Ixodes scapularis associated virus-4			0.0485478
	Tick borne tetravirus-like virus		0.203527
	Xinzhou dimarhabdovirus virus 1		0.129764
Hyalomma	Orf virus	19.7302
	Totiviridae sp.		0.139036
The viruses exhibiting TPM values > 10.00 are considered of relatively high abundance and are shaded

## Sheet: Table S4
Table S4.Tissue distribution and abundance of the tick tissue-common viruses in different tick genera
Tick genera	Viral name	Midgut	Ovary	Salivary gland
Rhipicephalus (Boophilus)	St Croix River virus	2.21171	79.6988	21.7854
	Guangdong tick orbivirus	4.01978	4.10226	27.7572
	Ixodes scapularis bunyavirus	31.7675	6.14794	4.82398
	Wuhan tick virus 2	130.315	197.752	106.033
	Wuhan tick virus 1	14.3318	166.674	59.7065
	Bronnoya virus	41.4665	8.64755	5.5038
	Bole tick virus 4	1.72082	15.2622	19.2203
Rhipicephalus	Lonestar tick totivirus	0.752919	6.54088	1.66479
	Totiviridae sp.	0.144061	2.79095	0.421576
	Trinbago virus	59.1351	59.1898	48.7545
	Brown dog tick phlebovirus 1	29.2671	263.602	64.0605
	Brown dog tick phlebovirus 2	54.8805	188.617	570.722
	Phlebovirus Antigone	0.93591	3.96757	0.763446
	Tick phlebovirus	15.8464	348.07	32.5565
	Mivirus sp.	25.2281	43.6795	88.2839
	Taishun Tick Virus	0.880847	8.03534	0.3694
	American dog tick associated virus-1	2.91407	0.664874	18.1548
	Bole tick virus 4	8.03318	3.83676	4.94623
	Hebei tick virus 1	7.14866	39.5477	37.1061
	Hubei toti-like virus 24	1.00309	5.86376	2.40385
	Lone star tick associated virus-1	7.91473	1.64966	128.679
	Xinjiang tick associated virus 2	3.06219	0.799123	5.36532
Haemaphysalis	Dabieshan tick virus	19.1356	8.97818	29.0115
	Hubei sobemo-like virus 15	4.4323	0.664313	13.0234
	Lone star tick associated virus-1	6.4701	0.924464	11.6936
	Tick borne tetravirus-like virus	30.9735	3.40522	42.9716
Dermacentor	Totiviridae sp.	0.223877	0.249558	0.169238
	Changping Tick Virus 1	1.32386	58.5837	3.66227
	Tacheng Tick Virus 2	2.84634	43.317	4.20433
	Bole tick virus 4	13.9138	16.2838	9.99481
Ixodes	Lone star tick densovirus 1	0.0916824	1.14025	0.175685
	Tick-borne encephalitis virus	6.05395	6.57376	4.69033
	Beiji nairovirus	6.098	62.5044	42.9923
	Pustyn virus	2.62604	34.9952	44.2794
	Scapularis ixovirus	0.270222	2.26654	0.314454
	Mukawa virus	29.3199	61.4882	16.5148
	Onega tick phlebovirus	0.105855	2.46325	1.50432
	Sara tick phlebovirus	3.45803	6.87225	28.5813
	Lesnoe mivirus	0.331663	8.32826	0.138894
	Nigecruvirus ixodes	0.0782338	1.17842	0.497671
	Mononegavirales sp.	0.227451	0.925665	1.12557
	Norway mononegavirus 1	0.689838	2.97701	234.08
	Deer tick mononegavirales-like virus	0.165057	0.342054	0.547498
	Messner virus	0.146016	0.508009	0.308653
Hyalomma	Tacheng Tick Virus 1	0.596627	1.31615	0.241031
	Balambala tick virus	3208.4	1218.15	15.3818
	Limansky tick phlebovirus	8.86578	391.762	20.6194
	Taishun Tick Virus	0.229144	47.2614	0.979459
	Bole tick virus 4	9.92175	16.2847	12.8
	Liman tick virus	11.7632	47.7943	60.1381

## Sheet: Table S5 
Table S5. The primers used for qPCR tests in this study
Virus	Primer name	Sequence
Zhangjiakou Flavi tick virus 1	ZJKFTV1-F	CCCATAGCAAGCCCAAGTGA
	ZJKFTV1-R	TTGCCGCCTTCTTAATGACC
Wuhan tick virus 2	WHTV2-F	AACTTGGCATTTGGAGGTGTC
	WHTV2-R	AGAGGGCATTAAGCTGGTAGAA
Wuhan Tick Virus 1	WHTV1-F	AGCACAGGCGAAGATGAACC
	WHTV1-R	CCAGTGGAGTCCGAACATAAAG
Guangdong tick orbivirus	GDTOV-F	CCGAACCTGGACATCAAACA
	GDTOV-R	CGCACGCACAATCTATCATCC
Phenuiviridae sp.	Phen-F	GTCCATGCCCATGCTCTGTT
	Phen-R	AGGTCTCCCGTTTCTCCAAG
Bole tick virus 4#	Ds-BLTV4-F	ACGAGCAATGGGCCTAGTCAA
	Ds-BLTV4-R	TCCCTCGCTTCGGTAATCAG
Tick-borne encephalitis virus	TBEV-F	CCCAAATGCCAAATGGACTC
	TBEV-R	ATCAGGGTGCTCACTGCCTT
Beiji nairovirus	BJNV-F	AAGGCTATGAGGCACTTGACC
	BJNV-R	GCCAGTTGGTAGGTCTTGATGA
Sara tick phlebovirus	STPV-F	GGTCAAGCACTACGGGATTCA
	STPV-R	CCAGCTCCATCACCTTCAACA
Dabieshan tick virus	DbsTV-F	GGGACGAAGGTGGTGAAGA
	DbsTV-R	CATCTGGTCCTGGAAGTGC
Hepelivirales sp.	Hepe-F	GCCACCTCTGTAACAAGTGCAT
	Hepe-R	TGGAAGCAGAGGACCTCTTGC
Bole tick virus 4&	Rt-BLTV4-F	GGACACGATTTACCACGCAG
	Rt-BLTV4-R	CCCTGATGATGTAGCAGGTTTC
Brown dog tick phlebovirus 1	BDTPV1-F	GAGTTCTCCAAGACCATCAACC
	BDTPV1-R	GCCACCTGGTTGTCCACATA
Brown dog tick phlebovirus 2	BDTPV2-F	ACCAGGAATGATGACCCAGG
	BDTPV2-R	TGTAGGCAGGCAAGAAGCTG
Tick phlebovirus	TPV-F	AGCCCTTGAACAGCGGTATG
	TPV-R	GGGCAGCATTTCACCCAGAT
Balambala tick virus	BaTV-F	GCTGATGAGGCTGGTTGATG
	BaTV-R	AGCGTGACATCGTCTTTGAACT
Bole tick virus 4$	Hy_BLTV4-F	TTAACGCCCGGAGTTACTTTG
	Hy_BLTV4-R	AGACTTCACCTGCCTTCACCA
Liman tick virus	LMTV-F	TCAGAGGCAGCAATCGCAT
	LMTV-R	CCATAGCCCACCAGGAACTT
Tick (gapdh)	Primer name	Sequence
Rhipicephalus1	Rs_Rm-F	AGATTGTGAGCAACGCTTCGT
	Rs_Rm-R	CTCGGTCCATCCACAGTCTTCT
Ha. longicornis	Hl-F	GTTCACCACCCTGGAGAAGG
	Hl-R	CACGAGGCGTTGCTCACAAT
I. persulcatus	Ip-F	TGGTGTCCAGCGACTTCAT
	Ip-R	TTACTGGTCCTTGCTCCTCAT
D. silvarum	Ds-F	AGATTGTGAGCAACGCTTCTT
	Ds-R	TCGGTCCATCCACAGTCTTCT
Hyalomma2	Hy-qF	ACAAACTCGGCACCAACCTT
	Hy-qR	GTCGTAGCTGTCAACGATCCTT
#detected in D. silvarum,&detected in R. turanicus,$detected in Hy. anatolicum
1 Primers for R. (Boophilus) microplus, R. turanicus, and R. sanguineus; 2Primers for Hy. asiaticum, Hy. excavatum, and Hy. anatolicum
